# Supplementary material for: Enhanced Antibacterial Activity of Artemisia absinthium Extract Containing Artemisinin and Polyphenols Loaded into Mesoporous Silica Calcium- and Cerium-Doped Nanoparticles
Source: J Funct Biomater. 2026 Jul 6;17(7):326. doi: 10.3390/jfb17070326 (PMC13413392; doi:10.3390/jfb17070326)
Supplement: Supplementary file 1 [file jfb-17-00326-s001.zip]

Archive with 1 entries (1 files):
- jfb-4310376-supplementary.pdf
